# Supplementary material for: Engineering high levels of saffron apocarotenoids in tomato
Source: Hortic Res. 2022 Mar 23;9:uhac074. doi: 10.1093/hr/uhac074 (PMC9157650; doi:10.1093/hr/uhac074)
Supplement: Web_Material_uhac074 [file web_material_uhac074.zip]

Archive with 14 entries (14 files):
- s1.TIF
- s10.TIF
- s11.TIF
- s2.TIF
- s3.TIF
- s4.TIF
- s5.TIF
- s6.TIF
- s7.TIF
- s8.TIF
- s9.TIF
- Supplemental Table 3A-B.xlsx
- Table_S1.docx
- Table_S2.docx
