# Supplementary material for: Engineering high levels of saffron apocarotenoids in tomato
Source: Hortic Res. 2022 Mar 23;9:uhac074. doi: 10.1093/hr/uhac074 (PMC9157650; doi:10.1093/hr/uhac074)
Supplement: Web_Material_uhac074 [file web_material_uhac074.zip › Supplemental Table 3A-B.xlsx]

## Sheet: polar
Supplemental Table 3A. List of differentially accumulated metabolites (DAMs) in, at least, one comparison between crocins-producing lines versus wild-type (O vs Wt), as revaled by the untargeted polar metabolomics analysis. For each metabolite, accurate m/z, retention time (RT) and, when available, chemical annotation, class, formula and ion adduct are reported. Data are expressed as fold with re…
ESI Voltage	ID	m/z	RT	Annotation	Chemical formula	Adduct	Metabolic class	Wt	O1-1	O1-7	O1-9A	O1-11A	O1-12	O1-13A	O3-2	O4-8	O4-12
positive	6	219.026	1.18088	4-(Carboxymethoxy)benzoic acid	C9H8O5	[M+Na]+	Acid	1.00±0.35	1.24±0.14	1.39±0.50	1.11±0.30	1.00±0.32	0.93±0.35	0.93±0.02	0.71±0.11	1.12±0.42	0.43±0.12
positive	45	249.037	1.18022	Chorismic acid	C10H10O6	[M+Na]+	Acid	1.00±0.37	13.95±1.76	11.66±4.19	3.34±1.02	7.07±2.34	1.93±0.49	2.52±0.30	4.46±0.63	3.22±0.79	2.19±0.31
positive	80	230.99	1.41731	Citric acid	C6H8O7	[M+K]+	Acid	1.00±0.11	0.69±0.06	0.82±0.24	0.73±0.09	0.68±0.53	0.73±0.54	0.63±0.09	0.45±0.09	0.76±0.28	0.54±0.32
positive	108	355.102	6.35723	1-O-Caffeoylquinic acid	C16H18O9	[M+H]+	Acid	1.00±0.21	2.03±0.06	1.42±0.65	2.12±0.85	1.60±1.02	1.39±0.59	1.11±0.06	1.87±0.22	1.94±0.49	0.74±0.35
positive	109	138.055	1.18113	Anthranilic acid	C7H7NO2	[M+H]+	Acid	1.00±0.30	1.03±0.13	1.00±0.34	0.86±0.29	0.70±0.07	0.83±0.03	0.84±0.08	0.99±0.11	1.65±0.39	1.96±0.33
positive	124	165.055	5.12526	p-Hydroxycinnamic acid	C9H8O3	[M+H]+	Acid	1.00±0.23	0.29±0.01	0.42±0.18	0.38±0.08	0.40±0.23	0.25±0.08	0.28±0.02	0.64±0.10	0.52±0.10	0.36±0.11
positive	97	311.185	18.2737	Benzoic acid, 4-hydroxy-3,5-dimethoxy-, octyl ester	C17H26O5	[M+H]+	Acid derivative	1.00±0.24	1.03±0.13	1.31±0.46	1.20±0.34	1.20±0.15	1.08±0.14	0.96±0.09	1.05±0.11	1.55±0.34	0.89±0.08
positive	130	194.081	7.02405	Methyl 2-(acetylamino)benzoate	C10H11NO3	[M+H]+	Acid derivative	1.00±0.16	0.61±0.02	0.68±0.33	0.86±0.26	0.65±0.15	0.52±0.08	0.46±0.10	3.58±0.38	2.12±0.40	4.98±1.35
positive	69	120.081	2.46004	Tyramine	C8H11NO	[M+H-H2O]+	Amine	1.00±0.14	0.50±0.06	1.22±0.44	0.27±0.07	0.30±0.08	0.38±0.07	0.36±0.05	0.23±0.02	0.35±0.12	0.76±0.13
positive	83	219.149	6.66626	5-Hydroxymethyl-N,N-dimethyltryptamine-like	C13H18N2O	[M+H]+	Amine	1.00±0.24	0.87±0.08	0.68±0.31	0.30±0.07	0.92±0.18	0.72±0.29	5.52±0.91	4.07±0.58	1.25±0.24	0.41±0.15
positive	3	166.086	2.46004	L-Phenylalanine	C9H11NO2	[M+H]+	Amino acid	1.00±0.13	0.48±0.04	1.15±0.43	0.25±0.06	0.27±0.09	0.34±0.09	0.33±0.04	0.23±0.03	0.33±0.11	0.64±0.16
positive	7	148.06	1.15001	Glutamate	C5H9NO4	[M+H]+	Amino acid	1.00±0.37	0.88±0.14	1.55±0.58	0.96±0.35	1.08±0.32	1.58±0.22	1.13±0.16	0.41±0.04	1.48±0.33	1.40±0.43
positive	10	147.076	1.18113	4-Oxo-ornithine	C5H10N2O3	[M+H]+	Amino acid	1.00±0.39	0.73±0.11	1.24±0.48	0.89±0.33	0.91±0.34	1.76±0.27	0.75±0.25	0.55±0.06	1.51±0.60	2.67±1.04
positive	12	205.097	4.05726	dl-Tryptophan	C11H12N2O2	[M+H]+	Amino acid	1.00±0.19	0.32±0.01	0.62±0.22	0.21±0.05	0.21±0.09	0.16±0.06	0.16±0.01	0.32±0.04	0.60±0.09	0.44±0.17
positive	13	130.05	1.18113	D-Pyroglutamic acid	C5H7NO3	[M+H]+	Amino acid	1.00±0.32	0.82±0.13	1.39±0.48	0.96±0.34	1.02±0.29	1.69±0.20	0.95±0.20	0.60±0.06	1.60±0.46	2.52±0.78
positive	52	132.102	1.6876	D-Isoleucine	C6H13NO2	[M+H]+	Amino acid	1.00±0.10	1.21±0.19	2.49±0.70	0.52±0.13	0.61±0.14	0.77±0.19	0.52±0.03	0.40±0.05	0.77±0.10	2.31±0.71
positive	53	175.119	0.974491	Arginine	C6H14N4O2	[M+H]+	Amino acid	1.00±0.24	0.84±0.09	1.71±0.63	0.50±0.15	0.81±0.16	0.66±0.08	0.65±0.06	0.99±0.14	1.29±0.41	2.47±0.31
positive	82	156.077	0.977489	Histidine	C6H9N3O2	[M+H]+	Amino acid	1.00±0.25	0.59±0.07	1.48±0.56	0.55±0.17	0.57±0.10	0.95±0.11	0.67±0.08	0.35±0.06	0.81±0.27	2.23±0.30
positive	146	147.113	0.978319	Lysine	C6H14N2O2	[M+H]+	Amino acid	1.00±0.22	0.76±0.07	1.52±0.58	0.54±0.16	0.77±0.18	0.71±0.11	0.60±0.07	0.44±0.07	0.70±0.22	1.43±0.22
positive	28	294.154	1.78121	N-fructosyl isoleucine	C12H23NO7	[M+H]+	Amino acid derivative	1.00±0.13	1.51±0.16	1.78±0.59	0.65±0.15	0.63±0.18	0.35±0.10	0.40±0.03	1.66±0.26	1.88±0.38	2.22±0.69
positive	39	304.079	1.15431	Hydroxyphenylacetylglutamic acid	C13H15NO6	[M+Na]+	Amino acid derivative	1.00±0.27	0.45±0.05	0.44±0.18	0.56±0.17	0.43±0.08	0.24±0.02	0.38±0.04	1.50±0.18	1.26±0.32	2.70±0.41
positive	79	248.113	1.20781	N-(tert-Butoxycarbonyl)-L-(~15~N)glutamic acid	C10H17NO6	[M+H]+	Amino acid derivative	1.00±0.27	0.41±0.05	0.48±0.18	0.55±0.17	0.42±0.09	0.31±0.03	0.40±0.04	1.38±0.15	1.49±0.38	3.65±0.59
positive	99	164.067	0.945987	O-(Carbamoylamino)-L-serine	C4H9N3O4	[M+H]+	Amino acid derivative	1.00±0.20	1.09±0.12	1.17±0.45	1.12±0.28	0.88±0.25	0.86±0.20	0.73±0.07	0.76±0.11	1.12±0.35	0.88±0.18
negative	4	935.574	28.01	1-18:3-2-18:3-Digalactosyldiacylglycerol	C51H84O15	[M-H]-	DGDG	1.00±1.13	0.01±0.01	0.01±0.01	0.01±0.01	nd	nd	nd	nd	nd	nd
negative	8	981.578	27.9762	1,2-Di-(9Z,12Z,15Z-octadecatrienoyl)-3-(Galactosyl-alpha-1-6-Galactosyl-beta-1)-glycerol	C51H84O15	[M+FA-H]-	DGDG	1.00±1.17	0.01±0.01	0.01±0.01	nd	nd	nd	nd	nd	nd	nd
positive	17	269.081	15.4428	3-Hydroxy-3'-methoxyflavone	C16H12O4	[M+H]+	Flavonoid	1.00±0.01	1.00±0.01	1.34±0.63	1.15±0.23	0.94±0.39	0.93±0.27	0.91±0.04	1.01±0.01	1.73±0.57	0.63±0.21
positive	141	227.164	14.3114	Methyl dihydrojasmonate, (+-)-trans-	C13H22O3	[M+H]+	Hormone	1.00±0.11	1.22±0.13	1.69±0.69	1.46±0.40	1.42±0.15	1.32±0.17	1.17±0.16	1.26±0.11	1.99±0.48	1.07±0.14
positive	16	274.274	14.2137	C16 Sphinganine-like	C16H35NO2	[M+H]+	Lipid	1.00±0.10	0.34±0.09	0.70±0.44	2.68±0.53	3.63±1.92	1.48±0.98	1.74±0.26	3.43±0.54	5.74±1.13	4.10±1.52
positive	24	274.092	1.69049	Deoxyadenosine	C10H13N5O3	[M+Na]+	N compound	1.00±0.21	1.00±0.13	1.01±0.32	1.01±0.30	0.97±0.14	0.66±0.05	0.75±0.11	1.71±0.28	2.65±0.61	1.71±0.22
positive	25	188.07	4.05726	N-Ac-indole-3-carboxyaldehyde	C11H9NO2	[M+H]+	N compound	1.00±0.19	0.33±0.01	0.74±0.33	0.21±0.05	0.22±0.09	0.17±0.06	0.17±0.01	0.34±0.05	0.74±0.19	0.47±0.18
positive	38	268.104	1.69482	Adenosine	C10H13N5O4	[M+H]+	N compound	1.00±0.14	1.20±0.15	1.44±0.47	1.45±0.40	1.30±0.19	1.41±0.29	1.43±0.06	0.60±0.07	1.52±0.47	1.07±0.23
positive	57	328.139	2.55153	2'-Deoxy-N-phenyladenosine	C16H17N5O3	[M+H]+	N compound	1.00±0.12	0.58±0.03	0.85±0.35	0.27±0.06	0.24±0.12	0.13±0.05	0.21±0.03	0.96±0.15	0.83±0.29	0.84±0.35
positive	9	141.959	0.0353012	nf	nf	nf	nf	1.00±0.28	1.29±0.17	1.44±0.52	1.38±0.43	1.35±0.15	1.21±0.13	1.20±0.10	1.36±0.23	2.21±0.62	1.38±0.12
positive	11	113.964	0.0353163	nf	nf	nf	nf	1.00±0.27	1.29±0.17	1.43±0.52	1.35±0.42	1.31±0.14	1.19±0.12	1.16±0.11	1.30±0.20	2.10±0.59	1.30±0.12
positive	14	310.113	1.23621	nf	nf	nf	nf	1.00±0.27	1.58±0.23	1.38±0.53	1.49±0.49	1.06±0.15	0.70±0.06	0.91±0.12	1.68±0.13	4.24±1.00	1.29±0.07
positive	15	110.009	0.945747	nf	nf	nf	nf	1.00±0.17	1.18±0.15	1.31±0.45	1.43±0.39	1.11±0.44	1.19±0.38	0.99±0.07	1.16±0.23	1.80±0.57	1.51±0.36
positive	33	125.986	0.947891	nf	nf	nf	nf	1.00±0.19	1.35±0.16	1.08±0.40	1.58±0.52	1.34±0.44	1.44±0.38	0.63±0.09	2.09±0.29	2.81±0.78	0.94±0.2
positive	34	144.081	4.1324	nf	nf	nf	nf	1.00±0.22	0.83±0.05	1.14±0.49	0.78±0.19	0.83±0.35	1.04±0.33	1.20±0.05	0.29±0.04	0.63±0.22	0.98±0.29
positive	35	381.079	1.2109	nf	nf	nf	nf	1.00±0.30	1.60±0.23	1.73±0.67	2.65±0.84	1.62±0.05	1.28±0.21	1.70±0.15	2.33±0.26	3.97±1.16	0.58±0.09
positive	36	251.16	0.946583	nf	nf	nf	nf	1.00±0.16	1.36±0.13	1.39±0.52	0.98±0.26	0.94±0.41	0.33±0.11	0.29±0.02	1.11±0.21	0.91±0.25	0.80±0.24
positive	40	167.013	0.946489	nf	nf	nf	nf	1.00±0.20	1.28±0.13	1.03±0.41	1.38±0.42	1.18±0.35	1.20±0.27	0.55±0.09	1.65±0.21	2.15±0.61	0.72±0.15
positive	44	185.032	1.14819	nf	nf	nf	nf	1.00±0.44	0.68±0.08	1.11±0.46	0.82±0.26	0.71±0.11	1.22±0.08	0.60±0.17	0.52±0.07	1.14±0.44	2.04±0.22
positive	46	267.126	1.20781	nf	nf	nf	nf	1.00±0.28	0.38±0.05	0.43±0.17	0.53±0.17	0.39±0.08	0.28±0.02	0.37±0.03	1.35±0.15	1.40±0.38	3.39±0.52
positive	51	290.847	1.06418	nf	nf	nf	nf	1.00±0.24	1.21±0.10	1.25±0.48	1.09±0.31	1.03±0.24	0.78±0.16	0.95±0.06	0.68±0.11	1.04±0.33	0.44±0.10
positive	81	113.964	11.3832	nf	nf	nf	nf	1.00±0.30	1.26±0.19	1.71±0.74	1.75±0.64	1.60±0.24	1.58±0.29	1.34±0.22	1.53±0.21	2.89±0.65	1.62±0.33
positive	84	330.058	1.29245	nf	nf	nf	nf	1.00±0.15	0.79±0.09	0.77±0.28	0.79±0.17	0.66±0.42	0.44±0.26	0.57±0.02	1.85±0.33	2.88±0.80	1.67±0.66
positive	86	167.089	2.46004	nf	nf	nf	nf	1.00±0.13	0.48±0.05	1.15±0.43	0.25±0.05	0.27±0.09	0.34±0.09	0.33±0.04	0.22±0.03	0.33±0.11	0.65±0.16
positive	88	122.925	1.06418	nf	nf	nf	nf	1.00±0.27	1.14±0.11	1.23±0.50	1.06±0.31	1.00±0.22	0.82±0.17	0.87±0.07	0.78±0.13	1.18±0.36	0.60±0.11
positive	93	159.969	0.0353012	nf	nf	nf	nf	1.00±0.26	1.27±0.17	1.39±0.49	1.33±0.43	1.30±0.15	1.17±0.12	1.14±0.10	1.28±0.2	2.12±0.60	1.31±0.12
positive	95	296.097	1.25736	nf	nf	nf	nf	1.00±0.26	1.30±0.20	1.09±0.41	1.51±0.54	1.24±0.22	0.78±0.05	0.97±0.14	2.73±0.27	2.95±0.77	1.3±0.23
positive	106	287.889	0.0352944	nf	nf	nf	nf	1.00±0.35	1.21±0.16	1.32±0.50	1.38±0.44	1.36±0.15	1.18±0.11	1.14±0.10	1.23±0.23	1.98±0.59	1.25±0.09
positive	110	218.211	9.24266	nf	nf	nf	nf	1.00±0.21	0.39±0.11	0.65±0.53	2.12±0.56	2.14±1.18	1.03±0.93	1.25±0.18	2.36±0.43	44.32±8.29	2.26±0.94
positive	112	206.886	1.06418	nf	nf	nf	nf	1.00±0.24	1.18±0.11	1.24±0.48	1.07±0.30	1.03±0.24	0.80±0.17	0.93±0.07	0.72±0.12	1.12±0.36	0.50±0.11
positive	129	275.277	14.2137	nf	nf	nf	nf	1.00±0.08	0.34±0.09	0.70±0.44	2.71±0.54	3.68±1.97	1.48±1.02	1.76±0.25	3.49±0.58	5.84±1.14	4.13±1.53
positive	131	246.243	12.243	nf	nf	nf	nf	1.00±0.09	0.23±0.07	0.45±0.30	2.00±0.39	2.27±1.23	1.02±0.75	1.15±0.21	1.22±0.22	17.84±3.75	2.65±1.09
positive	138	112.006	0.945747	nf	nf	nf	nf	1.00±0.17	1.18±0.16	1.32±0.47	1.43±0.39	1.12±0.45	1.20±0.39	0.99±0.07	1.18±0.22	1.83±0.58	1.53±0.38
positive	144	206.1	4.05726	nf	nf	nf	nf	1.00±0.19	0.31±0.01	0.72±0.33	0.20±0.04	0.20±0.09	0.16±0.06	0.15±0.01	0.31±0.04	0.67±0.18	0.43±0.17
positive	145	223.989	0.945747	nf	nf	nf	nf	1.00±0.27	1.19±0.15	1.31±0.49	1.28±0.38	1.08±0.21	1.05±0.20	1.01±0.09	1.14±0.21	1.76±0.49	1.27±0.19
positive	101	282.118	1.22895	Isoleucyl-Glutamate	C11H19N2O5	[M+Na]+	Peptide	1.00±0.27	1.34±0.18	1.44±0.54	1.08±0.35	0.83±0.11	0.59±0.03	0.47±0.08	2.87±0.28	3.09±0.80	1.88±0.21
positive	142	423.197	1.6876	Glu Arg Pro	C16H28N6O6	[M+H]+	Peptide	1.00±0.14	0.95±0.10	1.49±0.52	0.46±0.09	0.51±0.22	0.36±0.12	0.39±0.06	1.07±0.25	1.64±0.58	2.61±0.63
negative	2	1268.59	9.16197	(3beta,5alpha,14xi,22alpha,23S,25S)-27-(beta-D-Glucopyranosyloxy)-3-{[beta-D-glucopyranosyl-(1->2)-[beta-D-xylopyranosyl-(1->3)]-beta-D-glucopyranosyl-(1->4)-beta-D-galactopyranosyl]oxy}spirosolan-23-	C58H95NO29	[M-H]-	Saponin	1.00±0.27	5.14±0.79	4.05±1.44	3.21±0.56	2.26±2.22	1.94±1.51	1.61±0.19	0.78±0.19	1.30±0.54	0.01±0.01
negative	3	1314.6	9.15243	Esculeoside A	C58H95NO29	[M+FA-H]-	Saponin	1.00±0.31	4.41±0.35	4.07±2.05	3.22±0.41	1.51±1.21	1.71±0.85	0.91±0.21	0.29±0.08	0.53±0.18	0.01±0.01
negative	6	1269.59	9.16197	28-[Glucosyl-(1->6)-glucosyl]oleanolic acid 3-[glucosyl-(1->3)-[arabinosyl-(1->4)]-glucuronide]-like	C59H94O28	[M+F]-	Saponin	1.00±0.27	5.13±0.81	4.04±1.44	3.22±0.56	2.25±2.21	1.93±1.5	1.59±0.19	0.78±0.20	1.29±0.52	0.01±0.01
negative	7	1315.6	9.15243	Medicoside L-like	C60H96O30	[M+F]-	Saponin	1.00±0.31	4.37±0.35	4.07±2.05	3.22±0.41	1.51±1.21	1.70±0.82	0.90±0.22	0.29±0.09	0.53±0.18	0.01±0.01
positive	31	318.3	14.3619	Phytosphingosine	C18H39NO3	[M+H]+	Sphingolipid	1.00±0.08	0.43±0.13	0.90±0.59	3.01±0.60	4.52±2.48	1.84±1.29	2.19±0.28	4.94±0.81	5.04±0.88	4.66±1.88
positive	62	325.112	1.24155	Bis-D-fructose 2',1:2,1'-dianhydride	C12H20O10	[M+H]+	Sugar	1.00±0.28	1.57±0.24	1.64±0.58	1.27±0.47	1.49±0.43	1.43±0.30	1.25±0.21	0.79±0.07	1.45±0.46	0.32±0.05
positive	1	266.123	1.20781	2-N-(Carboxypropylamino)-2-deoxyglucopyranose	C10H19NO7	[M+H]+	Sugar derivative	1.00±0.27	0.39±0.05	0.45±0.17	0.53±0.17	0.39±0.08	0.29±0.03	0.38±0.03	1.36±0.16	1.41±0.37	3.42±0.50
positive	30	309.129	1.20996	O-Seryl-beta-N-acetylglucosaminide	C11H20N2O8	[M+H]+	Sugar derivative	1.00±0.28	1.06±0.14	0.94±0.37	1.10±0.36	0.87±0.17	0.67±0.02	0.53±0.17	2.25±0.21	3.35±1.04	2.48±0.45
positive	91	280.139	1.29219	2-[(tert-Butoxycarbonyl)amino]-2-deoxy-D-glucopyranose	C11H21NO7	[M+H]+	Sugar derivative	1.00±0.22	1.31±0.17	1.42±0.49	0.79±0.26	0.66±0.07	0.34±0.03	0.27±0.02	1.96±0.23	1.44±0.31	3.06±0.32
positive	102	287.11	6.58375	(E)-2-methyl-2-butene- 1,4-diol 4-O-b-D-glucopyranoside-like	C11H20O7	[M+Na]+	Terpene glycoside	1.00±0.30	3.90±0.15	5.74±2.97	1.86±0.52	1.20±0.45	1.59±0.41	1.72±0.34	0.60±0.05	1.24±0.33	2.51±0.53

## Sheet: non polar
Supplemental Table 3B. List of differentially accumulated metabolites (DAMs) in, at least, one comparison between crocins-producing lines versus wild-type (O vs Wt), as revaled by the untargeted non polar metabolomics analysis. For each metabolite, accurate m/z, retention time (RT) and, when available, chemical annotation, class, formula and ion adduct are reported. Data are expressed as fold wit…
ESI Voltage	ID	m/z	RT	Annotation	Chemical formula	Adduct	Metabolic class	Wt	O1-1	O1-7	O1-9A	O1-11A	O1-12	O1-13A	O3-2	O4-8	O4-12
positive	49	575.504	1.44144	Montecristin-like	C37H66O4	[M+H]+	Acetogenin	1.00±0.09	1.01±0.21	1.42±0.10	1.30±0.36	1.49±0.65	1.16±0.15	0.74±0.13	1.31±0.14	1.65±0.42	1.08±0.37
positive	37	546.488	3.33	4-HCA hexacosyl ester	C35H60O3	[M+NH4]+	Alkyl hydroxycinnamate	1.00±0.09	0.91±0.16	1.71±0.79	0.67±0.13	1.16±0.54	1.06±0.27	0.83±0.24	1.14±0.16	1.35±0.67	0.66±0.10
positive	48	696.541	2.20605	GlcCer(d14:2(4E,6E)/20:0(2OH))	C40H75NO9	[M+H-H2O]+	Ceramide	1.00±0.64	1.24±0.67	1.79±0.70	2.26±1.30	8.89±10.14	2.00±0.83	2.53±1.60	5.07±1.66	5.79±2.33	1.31±0.94
negative	1	255.233	1.22581	Palmitic acid	C16H32O2	[M-H]-	Fatty acid	1.00±0.10	0.77±0.03	0.98±0.24	0.74±0.12	1.22±0.46	0.73±0.18	0.79±0.14	1.35±0.19	2.03±0.57	1.00±0.26
negative	2	279.233	0.943601	9,12-Octadecadienoic acid	C18H32O2	[M-H]-	Fatty acid	1.00±0.10	0.97±0.13	1.12±0.05	0.89±0.19	1.21±0.77	0.73±0.21	0.72±0.15	2.17±0.21	2.42±0.70	1.16±0.30
negative	3	297.244	0.809414	9-hydroxy-12Z-octadecenoic acid	C18H34O3	[M-H]-	Fatty acid	1.00±0.19	0.70±0.05	0.87±0.26	0.59±0.07	6.89±11.81	0.59±0.18	0.63±0.07	0.97±0.13	1.33±0.31	0.65±0.13
negative	6	277.217	0.909672	Linolenic acid	C18H30O2	[M-H]-	Fatty acid	1.00±0.10	1.29±0.25	1.40±0.11	0.92±0.21	1.21±0.77	0.91±0.29	0.87±0.23	2.43±0.31	2.56±0.69	1.74±0.43
negative	9	283.264	1.98387	8-Methylheptadecanoic acid	C18H36O2	[M-H]-	Fatty acid	1.00±0.08	0.82±0.05	0.95±0.19	0.68±0.14	1.15±0.38	0.71±0.32	0.72±0.18	1.30±0.30	2.18±0.61	1.22±0.31
negative	15	295.228	0.832572	(±)9-HODE	C18H32O3	[M-H]-	Fatty acid	1.00±0.10	1.36±0.20	2.16±0.28	1.43±0.29	4.22±2.87	1.52±0.49	1.17±0.19	2.90±0.34	3.92±0.63	2.04±0.66
negative	17	281.248	1.08324	trans-2-oleic acid	C18H34O2	[M-H]-	Fatty acid	1.00±0.16	1.02±0.02	1.21±0.22	0.67±0.12	1.38±0.74	1.01±0.62	0.74±0.20	1.39±0.37	1.68±0.76	0.93±0.12
negative	18	253.217	0.943601	7-palmitoleic acid	C16H30O2	[M-H]-	Fatty acid	1.00±0.19	0.66±0.02	0.78±0.18	0.59±0.10	0.97±0.51	0.66±0.18	0.55±0.10	1.27±0.82	1.27±0.31	0.69±0.13
positive	10	177.112	0.811189	3,8-dihydroxyoctanoic acid	C8H16O4	[M+H]+	Fatty acid	1.00±0.18	1.05±0.13	1.32±0.40	0.62±0.08	0.87±0.34	0.83±0.06	0.84±0.23	0.61±0.09	0.97±0.25	0.39±0.18
positive	29	297.279	1.77239	11Z-Heptadecenyl acetate	C19H36O2	[M+H]+	Fatty acid	1.00±0.08	1.04±0.38	1.17±0.35	0.69±0.08	1.05±0.29	0.72±0.12	0.85±0.09	0.75±0.18	2.60±3.21	0.60±0.13
positive	38	279.159	0.888845	Octanoic acid, 4-formyl-2-methoxyphenyl ester	C16H22O4	[M+H]+	Fatty acid derivative	1.00±0.25	0.79±0.19	1.26±0.45	0.75±0.15	0.87±0.39	0.75±0.19	0.87±0.18	0.54±0.09	0.94±0.45	0.36±0.1
positive	39	313.274	1.44144	Glycidyl Palmitate	C19H36O3	[M+H]+	Fatty acid derivative	1.00±0.06	1.05±0.16	1.40±0.17	1.12±0.25	1.58±0.63	1.07±0.11	0.90±0.16	1.23±0.08	1.57±0.36	0.95±0.32
positive	44	610.54	1.44855	N-[2-(Hexadecanoyloxy)hexadecanoyl]-L-valine	C37H71NO5	[M+H]+	Fatty acid derivative	1.00±0.10	1.07±0.22	1.55±0.09	1.42±0.39	1.64±0.94	1.26±0.18	0.74±0.16	1.59±0.17	1.96±0.65	1.35±0.53
positive	57	337.273	1.44855	3-Hydroxypropyl octadeca-9,12,15-trienoate	C21H36O3	[M+H]+	Fatty acid derivative	1.00±0.18	1.28±0.36	1.76±0.12	1.59±0.43	2.20±1.18	1.44±0.21	1.08±0.27	2.00±0.15	2.52±0.59	1.36±0.54
positive	22	263.164	3.32145	2,5-Nonanedione, 7-methoxy-9-phenyl-like	C16H22O3	[M+H]+	Ketone	1.00±0.10	0.87±0.19	2.14±1.06	0.79±0.23	1.34±0.55	1.49±0.41	1.18±0.26	1.39±0.16	1.77±0.86	0.97±0.11
negative	4	311.169	0.730156	nf	nf	nf	nf	1.00±0.26	0.98±0.24	1.02±0.12	1.16±0.55	30.13±41.88	1.59±1.02	2.80±1.41	72.09±23.53	176.8±70.43	12.39±11.8
negative	5	325.184	0.730156	nf	nf	nf	nf	1.00±0.29	1.04±0.33	1.20±0.13	1.39±0.74	39.18±54.39	2.05±1.41	3.38±1.69	95.18±33.46	224.88±86.4	19.06±18.5
negative	7	635.453	2.31897	nf	nf	nf	nf	1.00±0.21	1.05±0.59	1.19±0.47	1.60±0.70	3.90±3.44	1.47±0.73	1.39±1.01	10.80±1.97	9.64±4.94	1.57±0.84
negative	8	695.312	0.909672	nf	nf	nf	nf	1.00±0.10	1.04±0.11	1.35±0.41	0.79±0.05	1.35±0.76	0.91±0.23	0.94±0.21	1.55±0.29	2.28±0.21	1.09±0.38
negative	10	339.2	0.736601	nf	nf	nf	nf	1.00±0.35	1.12±0.30	1.37±0.22	1.53±0.94	41.19±54.87	2.30±1.62	3.77±2.18	103.41±38.3	239.97±89.87	25.03±24.98
negative	11	473.282	1.73939	nf	nf	nf	nf	1.00±0.13	1.33±0.12	1.79±0.42	1.55±0.16	2.32±0.75	1.57±0.36	2.14±0.30	2.51±0.40	4.52±0.87	2.30±0.81
negative	12	280.236	0.943601	nf	nf	nf	nf	1.00±0.09	0.98±0.13	1.13±0.06	0.90±0.19	1.21±0.76	0.74±0.21	0.73±0.16	2.20±0.22	2.44±0.70	1.16±0.29
negative	13	297.153	0.730156	nf	nf	nf	nf	1.00±0.26	0.97±0.18	0.88±0.09	0.87±0.40	21.84±29.94	1.16±0.67	1.99±0.90	51.52±15.58	125.49±48.09	7.37±6.77
negative	14	256.236	1.22581	nf	nf	nf	nf	1.00±0.10	0.78±0.03	0.98±0.24	0.74±0.12	1.21±0.45	0.72±0.18	0.79±0.14	1.34±0.20	2.01±0.56	1.00±0.26
negative	16	445.187	0.776212	nf	nf	nf	nf	1.00±0.18	1.18±0.15	1.55±0.57	0.96±0.10	1.56±0.62	1.10±0.22	1.23±0.27	1.67±0.34	2.27±0.25	1.12±0.41
negative	19	298.247	0.809414	nf	nf	nf	nf	1.00±0.21	0.68±0.09	0.85±0.26	0.57±0.07	7.04±12.22	0.57±0.14	0.58±0.09	0.91±0.13	1.24±0.27	0.61±0.12
negative	20	312.172	0.730156	nf	nf	nf	nf	1.00±0.22	0.96±0.19	1.02±0.11	1.09±0.48	28.88±40.51	1.51±0.97	3.07±1.39	70.25±22.07	167.4±67.85	12.16±11.4
positive	3	207.102	3.33	nf	nf	nf	nf	1.00±0.12	0.90±0.16	1.91±0.82	0.87±0.21	1.39±0.47	1.46±0.35	1.30±0.27	1.44±0.10	1.87±0.77	1.06±0.14
positive	4	474.402	3.32619	nf	nf	nf	nf	1.00±0.01	1.00±0.01	1.50±0.49	0.79±0.04	1.13±0.42	0.97±0.11	1.03±0.30	1.04±0.01	1.55±0.36	0.70±0.18
positive	12	663.454	1.76386	nf	nf	nf	nf	1.00±0.14	1.12±0.04	1.64±0.62	1.17±0.11	1.59±0.38	1.19±0.19	1.62±0.27	1.35±0.16	2.36±0.39	1.02±0.30
positive	14	122.082	1.21041	nf	nf	nf	nf	1.00±0.04	1.20±0.09	1.61±0.47	0.80±0.23	1.13±0.56	1.12±0.09	1.08±0.40	1.00±0.22	1.76±0.58	0.53±0.19
positive	17	664.457	1.76386	nf	nf	nf	nf	1.00±0.14	1.12±0.03	1.64±0.62	1.17±0.11	1.58±0.38	1.19±0.19	1.61±0.27	1.35±0.16	2.36±0.39	1.02±0.29
positive	18	165.091	3.33	nf	nf	nf	nf	1.00±0.13	1.00±0.08	1.66±0.55	0.86±0.14	1.15±0.36	1.08±0.22	1.20±0.25	1.51±0.07	2.03±0.60	1.00±0.23
positive	19	637.306	0.927261	nf	nf	nf	nf	1.00±0.09	0.84±0.06	1.16±0.35	0.69±0.18	1.00±0.43	0.74±0.18	0.93±0.36	0.67±0.08	1.05±0.30	0.42±0.14
positive	20	491.429	3.35023	nf	nf	nf	nf	1.00±0.03	1.02±0.07	1.27±0.36	0.76±0.10	1.04±0.32	0.81±0.07	0.98±0.29	0.91±0.05	1.53±0.31	0.64±0.19
positive	25	387.181	0.7814	nf	nf	nf	nf	1.00±0.16	0.93±0.14	1.32±0.49	0.71±0.18	0.96±0.45	0.85±0.09	0.89±0.29	0.76±0.06	1.12±0.31	0.41±0.14
positive	26	398.386	2.28	nf	nf	nf	nf	1.00±0.34	0.86±0.35	1.06±0.14	1.33±0.39	2.55±1.74	1.13±0.26	1.38±0.52	4.52±0.73	4.35±1.12	0.84±0.41
positive	27	475.406	3.33	nf	nf	nf	nf	1.00±0.01	1.01±0.02	1.52±0.50	0.80±0.04	1.14±0.43	0.98±0.11	1.04±0.29	1.05±0.01	1.57±0.36	0.71±0.18
positive	30	208.105	3.33	nf	nf	nf	nf	1.00±0.14	0.90±0.15	1.94±0.83	0.87±0.22	1.41±0.50	1.48±0.35	1.30±0.28	1.46±0.10	1.90±0.77	1.07±0.13
positive	32	647.459	2.73093	nf	nf	nf	nf	1.00±0.13	1.44±0.45	3.01±0.93	2.02±0.65	2.81±0.78	1.45±0.44	3.14±1.38	3.07±0.41	6.93±1.13	3.55±1.44
positive	35	680.48	1.72091	nf	nf	nf	nf	1.00±0.08	1.03±0.09	1.56±0.56	1.14±0.10	1.45±0.36	1.11±0.13	1.53±0.28	1.28±0.13	2.12±0.46	0.96±0.32
positive	36	654.332	0.892665	nf	nf	nf	nf	1.00±0.09	0.91±0.05	1.39±0.42	0.75±0.15	1.02±0.38	0.84±0.09	0.99±0.27	0.79±0.10	1.14±0.32	0.48±0.14
positive	45	638.309	0.927261	nf	nf	nf	nf	1.00±0.10	0.83±0.07	1.17±0.35	0.69±0.19	1.00±0.44	0.74±0.18	0.93±0.36	0.68±0.08	1.05±0.30	0.42±0.14
positive	47	268.104	0.865651	nf	nf	nf	nf	1.00±0.39	1.03±0.51	1.29±0.23	1.62±0.66	3.85±3.26	1.95±0.46	1.60±0.57	1.52±0.18	3.4±1.02	2.19±0.95
positive	51	430.38	3.33	nf	nf	nf	nf	1.00±0.09	1.02±0.05	1.55±0.55	0.84±0.05	1.14±0.40	0.99±0.19	1.08±0.29	1.27±0.07	1.77±0.47	0.81±0.18
positive	53	613.483	1.82459	nf	nf	nf	nf	1.00±0.35	4.36±2.17	4.11±1.05	2.12±0.99	3.16±3.00	1.94±0.27	1.67±0.65	7.17±2.48	6.23±2.09	4.47±3.10
positive	59	665.46	1.76386	nf	nf	nf	nf	1.00±0.14	1.13±0.04	1.65±0.62	1.19±0.12	1.59±0.38	1.21±0.19	1.63±0.26	1.37±0.16	2.38±0.39	1.03±0.30
positive	60	415.212	0.75587	nf	nf	nf	nf	1.00±0.30	0.33±0.08	3.75±3.11	1.77±0.88	3.10±2.17	1.59±1.04	0.58±0.26	4.23±0.67	0.79±0.13	0.65±0.46
positive	40	383.367	2.28	Campesterol	C28H48O	[M+H-H2O]+	Sterol	1.00±0.35	0.90±0.37	1.09±0.15	1.05±0.32	2.21±1.50	0.99±0.19	1.13±0.35	4.10±0.57	4.47±1.14	0.85±0.38
positive	43	395.368	2.35962	Δ7-Avenasterol	C29H48O	[M+H-H2O]+	Sterol	1.00±0.31	1.26±0.53	1.66±0.28	1.65±0.54	3.40±2.56	1.29±0.20	1.36±0.43	3.99±0.64	4.76±1.57	1.47±0.70
positive	58	431.388	2.60503	22S-hydroxysitosterol	C29H50O2	[M+H]+	Sterol	1.00±0.03	0.98±0.20	1.14±0.22	0.64±0.09	0.73±0.36	0.53±0.07	0.75±0.19	1.31±0.15	1.88±0.43	0.72±0.30
positive	11	397.383	2.28	Stigmastan-3,5-diene	C29H48	[M+H]+	Sterol derivative	1.00±0.32	0.84±0.34	1.06±0.14	1.30±0.38	2.49±1.70	1.12±0.26	1.36±0.51	4.46±0.71	4.27±1.09	0.82±0.39
positive	34	429.373	3.33	3beta-hydroxy-stigmast-5-en-7-one	C29H48O2	[M+H]+	Sterol derivative	1.00±0.05	0.95±0.08	1.42±0.48	0.76±0.08	1.08±0.39	0.89±0.13	1.04±0.28	1.49±0.16	2.06±0.44	0.83±0.24
positive	52	427.357	3.33	Stigmast-22-ene-3,6-dione	C29H46O2	[M+H]+	Sterol derivative	1.00±0.03	1.11±0.11	1.77±0.67	0.88±0.08	1.25±0.46	1.04±0.17	1.17±0.31	1.37±0.09	1.98±0.55	0.84±0.24
positive	61	429.373	2.0737	Stigmastane-3,6-dione	C29H48O2	[M+H]+	Sterol derivative	1.00±0.09	0.90±0.14	1.19±0.19	0.85±0.18	1.25±0.53	0.81±0.07	1.13±0.24	2.69±0.21	2.89±0.66	1.08±0.39
